# Supplementary material for: Implementing Machine Learning Algorithms to Classify Postures and Forecast Motions When Using a Dynamic Chair
Source: Sensors (Basel). 2022 Jan 5;22(1):400. doi: 10.3390/s22010400 (PMC8749632; doi:10.3390/s22010400)
Supplement: Supplementary file 1 [file sensors-22-00400-s001.zip]

Archive with 1 entries (1 files):
- sensors-1509430-supplementary.pdf
